# Supplementary material for: Proton Craniospinal Irradiation for Patients with Solid Tumor Leptomeningeal Disease: Real-World Feasibility, Toxicity, and Outcome Analysis
Source: Cancers (Basel). 2025 Mar 20;17(6):1046. doi: 10.3390/cancers17061046 (PMC11940959; doi:10.3390/cancers17061046)
Supplement: Supplementary file 1 [file cancers-17-01046-s001.zip]

Archive with 1 entries (1 files):
- cancers-3518133-supplementary.pdf
